# Supplementary material for: Ultrasensitive MoS2 photodetector by serial nano-bridge multi-heterojunction
Source: Nat Commun. 2019 Oct 16;10:4701. doi: 10.1038/s41467-019-12592-w (PMC6796006; doi:10.1038/s41467-019-12592-w)
Supplement: Supplementary file 3 — Supplementary Data 1 [file 41467_2019_12592_MOESM3_ESM.xlsx]

## Sheet: Sheet1
	Supplementary Data 1: Comparison of optoelectronic performances for the photodetectors based on MoS2 FETs
	Structure	Wavelength (λ, nm)	Incident power (P)	Applied bias (V)	Responsivity (A/W)	Rise/decay time	Supplementary References
	Type (6): 1L/6L MoS2 (serial multi- heterojunction)	520	1 nW	Vd = 5, Vg = 0	9.26 × 104	20 ms/25 ms	This work
			5 pW		2.67 × 106	5 ms/5 ms
		785	1 nW		1.86 × 104	15 ms/20 ms
		850			1.08 × 104	10 ms/15 ms
		1064	1 nW		1.07 × 103	5 ms/10 ms
			5 pW		1.65 × 104	1.5 ms/2.5 ms
	Type (3):	520	1 nW		8.74 × 103	465 ms/315 ms
	1L/6L MoS2 (parallel heterojunction)
	2L MoS2 with a plasmonic antenna array	532	35 pW	Vd = 0.8	1.1 × 105	232 s (Vd = 0.8 V)	[12]
		1070	150 nW		5.2 × 100	216.5 s (Vd = 0.8 V)
	2L MoS2	532	5 nW	Vd = 5, Vg = 100	4.1 × 100	2 s (P = 1 nW)	[13]
	3L MoS2 with a P(VDF-TrFE) ferroelectric gate	635	1 nW	Vd = 5, Vg = 0	2.57 × 103	1.8 ms/2 ms (Vd = 100 mV, P = 100 nW)	[14]
	Multilayer MoS2 with a local bottom gate	532	6.94 nW (2 mW/cm2)	Vd = 1, Vg = 8	3.426 × 102	-	[15]
	Few layer MoS2 with TENG in sliding mode	365	1.5 nW (10 mW/cm2)	Vd = 1, Vg = 0	7.2787 × 102	-	[16]
	1L MoS2	532	1.3 W/m2	Vd = 1, Vg = 52.5	2.2 × 103	500 s (Vg = -7.5 V, P = 1.08 W/cm2)	[17]
	1L MoS2	532	0.01 mW/cm2	Vd = 10, Vg = -40	3.5 × 100	-	[18]
	1L MoS2 /Few layer MoS2 junction	532	100 mW/cm2	Vd = 3	5.5 × 10-1	200 μs/1.7 ms	[19]
	1L MoS2 /SnS2	638	18 nW	Vd = 4	1.36 × 100	-	[20]
	Multilayer MoS2/MoTe2	473	46.8 mW/cm2	Vd = 0	1.5 × 10-1	68 ms/68 ms	[21]
	Few layer MoS2 /BP	532	1 nW	Vd = 3	2.23 × 101	-	[22]
		1550			1.534 × 10-1	15 μs/70 μs (P = 96.2 μW)
	1L MoS2 /Graphene	642	100 μW	Vd = 1, Vg = -1	4.55 × 101	-	[23]
	Few layer MoS2 /SnSe	488	0.65 nW (1 mW/cm2)	Vd = 1	3 × 101	4 ms/6 ms (Vd = 0 V, λ = white light)	[24]
		532			1 × 102
	Few layer MoS2 /GaTe	633	100 mW/cm2	Vd = 0	1.365 × 100	<10 ms/<10 ms	[25]
	1L MoS2 /GaSe	300	6.412 mW/cm2	Vd = 1	6.3 × 10-2	80 ms/20 ms	[26]
	1L MoS2 /CsPbBr3	442	4 nW (0.02 mW/cm2)	Vd = 10	4.4 × 100	0.72 ms/1.01 ms	[27]
	1T-Multilayer MoS2 /CH3NH3PbI3	500	0.14 μW	Vd = 2	3.3 × 105	0.45 s/0.75 s	[28]
	Perovskite/ Multilayer MoS2 /APTES	520	1.57 nW (6 mW/cm2)	Vd = 5, Vg = 20	2.12 × 104	6.17 s/4.5 s (Vg = 0 V)	[29]
		655	1.57 nW		8.24 × 103	-
		785			1.02 × 103	-
		850			1.11 × 102	-
	Multilayer MoS2 vertical PN homojunction	635	0.25 fW	Vd = 10, Vg = 60	7 × 104	~tens of ms (Vg = -20, 0, 20 V, P = 31.7 μW/cm2)	[30]
	Multilayer MoS2 with PPh3 n-doping	520	1 nW	Vd = 5, Vg = -36.7	~6.5 × 104	8.31 s/14.1 s (Vg = 0 V, λ = 520 nm)	[31]
		655			~2.4 × 104
		785			~1.4 × 104
		850			~1.2 × 104
		980			~1.4 × 103
	Multilayer MoS2 /APTES n-doping	520	1.45 nW (5.8 mW/cm2)	Vd = 5, Vg = 0	1.2128 × 103	-	[32]
		655	10 pW	Vd = 5, Vg = -33.6	5.75 × 103	-
	1L MoS2 / AuCl3	532	8.5 μW/cm2	Vd = -10, Vg = 0	1.162 × 103	-	[33]
	Few layer MoS2 /PbS quantum dots	635	0.45 pW (3 μW/cm2)	Vd = 1, Vg = -60	6 × 105	-/~0.35 s	[34]
	Few layer MoS2 /TiO2/PbS quantum dots	635	10 nW/cm2	Vd = 1, Vg = 0	1 × 105	-	[35]
				Vd = 1, Vg = -15	1 × 103	≤12 ms (P = 67 nW/cm2)
	Few layer MoS2 /TiO2/HgTe quantum dots	635	70 fW (0.35 μW/cm2)	Vd = 1, Vg = 0	~106	-	[36]
		1310	53 mW/cm2	Vd = 1, Vg = 0	~2 × 104	-/~4 ms
	1L MoS2 /n-PbS/p-PbS quantum dots	850	20 pW	Vd = 1, Vg = 60	5.4 × 104	950 μs/1 ms (Vg = 0 V, P = 200 nW)	[37]
	1L MoS2 /R6G	520	1 μW	Vd = 5, Vg = 0	1.17 × 100	5.1 μs/2.3 s (P = 1 mW)	[38]
	1L MoS2 /ZnPc with Al2O3	532	3.64 mW/cm2	Vd = 1, Vg = 40	4.3 × 102	-	[39]
			0.07 mW/cm2		1.4 × 104	-
	1L MoS2 /ZnPc without Al2O3		3.64 mW/cm2		7.84 × 100	~10 ms/~100 ms
	Few layer MoS2 /MA3Bi2Br9	530	27 pW (18 μW/cm2)	Vg = 0	1.12 × 102	0.3 ms/0.3 ms [P = 4.95 nW (3.3 mW/cm2)]	[40]
	1-2L MoS2 encapsulated with HfO2	635	6.15 nW (41 mW/cm2)	Vd = 5, Vg = 0	~104	10 s	[41]
				Vd = 5, Vg = -40	1 × 101	10 ms
