# Supplementary material for: Ultrasensitive MoS2 photodetector by serial nano-bridge multi-heterojunction
Source: Nat Commun. 2019 Oct 16;10:4701. doi: 10.1038/s41467-019-12592-w (PMC6796006; doi:10.1038/s41467-019-12592-w)
Supplement: Supplementary file 4 — Supplementary Data 2 [file 41467_2019_12592_MOESM4_ESM.xlsx]

## Sheet: Sheet1
	Supplementary Data 2: Comparison of detectivity for the photodetectors based on MoS2 FETs
	Structure	Wavelength (λ, nm)	Incident power (P)	Applied bias (V)	Detectivity (Jones)	Supplementary References
	Type (6): 1L/6L MoS2 (serial multi-heterojunction)	520	1 nW	Vd = 5, Vg = 0	1.93 × 108	This work
				Vd = 5,	2.38 × 1013
				Vg = -25
	Few layer MoS2 /BP	532	1 nW	Vd = 3	3.1 × 1011	[22]
		1550			2.13 × 109
	1L MoS2 /CsPbBr3	442	12.36 mW (61.8 mW/cm2)	Vd = 10	2.5 × 1010	[27]
	1T-Multilayer MoS2 /CH3NH3PbI3	500	0.14 μW	Vd = 2	7 × 1011	[28]
	2H-MoS2 /CH3NH3PbI3		0.14 μW		2.6 × 1011
	Perovskite/ Multilayer MoS2 /APTES	520	1.57 nW (6 mW/cm2)	Vd = 5, Vg = -30	1.29 × 1012	[29]
	Multilayer MoS2 vertical PN homojunction	635	1 nW/cm2	Vd = 10, Vg = 35	1 × 1013	[30]
	Multilayer MoS2 /APTES n-doping	655	1.45 nW (5.8 mW/cm2)	Vd = 5, Vg = -29.6	4.47 × 109	[32]
	1L MoS2 /AuCl3	532	8.5 W/cm2	Vd = -10, Vg = 0	1.72 × 1012	[33]
	Few layer MoS2 /PbS quantum dots	635	0.45 pW (3 μW/cm2)	Vd = 1, Vg = -100	7 × 1014	[34]
	Few layer MoS2 /TiO2/PbS quantum dots	635	10 nW/cm2	Vd = 1, Vg = 0	3 × 1011	[35]
				Vd = 1, Vg = -15	5 × 1012
	Few layer MoS2 /TiO2/HgTe quantum dots	635	0.35 μW/cm2	Vd = 1, Vg = -15	6.4 × 1012	[36]
		1310			~3 × 1011
	1L MoS2 /n-PbS/p-PbS quantum dots	850	200 nW	Vd = 1, Vg = -40	1 × 1011	[37]
	1L MoS2 /R6G	520	1 μW	Vd = 5, Vg = 0	1.5 × 107	[38]
	1L MoS2 /ZnPc with Al2O3	532	0.07 mW/cm2	Vd = 1, Vg = -20	3 × 1011	[39]
	Few layer MoS2 /MA3Bi2Br9	530	27 pW (18 μW/cm2)	Vg = 0	3.8 × 1012	[40]
	1-2L MoS2 encapsulated with HfO2	635	6.15 nW (41 mW/cm2)	Vd = 5, Vg = -32	7.7 × 1011	[41]
	Multilayer MoS2	633	50 mW/cm2	Vd = 1	~3 × 1010	[42]
	1L MoS2 /Multilayer MoS2	470	0.64 pW	Vd = -3, Vg = -7.5	7 × 1010	[43]
	Multilayer MoS2 encapsulated with PVP	520	52.6 mW/cm2	Vd = 1, Vg = -25	3.1 × 1012	[44]
	Multilayer MoS2 integrated with F-P cavity filter	638	4 mW/cm2	Vd = 1	~5 × 1010	[45]
